# Supplementary material for: From Claims to Violence: Signaling, Outbidding, and Escalation in Ethnic Conflict
Source: J Conflict Resolut. 2021 Mar 2;65(7-8):1278–307. doi: 10.1177/0022002721996436 (PMC8358586; doi:10.1177/0022002721996436)
Supplement: Supplemental Material, sj-do-1-jcr-10.1177_0022002721996436 - From Claims to Violence: Signaling, Outbidding, and Escalation in Ethnic Conflict [file sj-do-1-jcr-10.1177_0022002721996436.do]

***VARIABLE DESCRIPTIONS***

*Group data
countries_gwid = country unique identifier
cgroupid = ethnic group unique identifier
year = calendar year
onset_do_flag = conflict onset dummy
dist_tot_max = scope of demands (maximum organizational value)
dist_tot_med = scope of demands (median organizational value)
dist_gov_max = scope of demands on governmental-power dimension (maximum organizational value)
dist_terr_max = scope of demands on territorial-rights dimension (maximum organizational value)
orgcount = number of organizations representing the ethnic group
groupsize = relative group size
tek_count = number of trans-border ethnic kin connections
geo_concentrated = territorial concentration dummy
status_excl = political exclusion dummy (exclusion from national-level executive power)
regaut = regional autonomy dummy (meaningful representation in sub-national executive organ
downgraded5 = dummy variable indicating whether ethnic group was downgraded in its EPR power status within the last five years 
v2x_libdem_l = V-Dem indicator of liberal democracy
lgdpl = GDP per capita
mobyears = mobilization duration (years since foundation of group's first organization)
violgov_d = small-scale violence against government dummy
warhist = number of previous civil conflicts that ethnic group was involved in
n_oth_grps = number of other politically relevant ethnic groups in country
avg_l = average of scope of demands by other ethnic groups in the country
lpopl = country population size
n_religion = number of different religious segments within ethnic group 
n_language = number of different linguistic segments within ethnic group 
isrelevant = dummy variable indicating whether group is politically relevant according to EPR
peaceyears = count of peace years
peaceyears2 = quadratic version
peaceyears3 = cubic version
radi_max = dummy variable indicating an increase in the scope of demands (based on dist_tot_max indicator, i.e. maximum organizational value)
radi_max3 = dummy variable indicating an increase in the scope of demands within three last years
noradi_yrs = years without increase in the scope of demands
noradi_yrs2 = quadratic version
noradi_yrs3 = cubic version
org_inc = dummy variable indicating an increase in the number of organizations
org_inc3 = dummy variable indicating an increase in the number of organizations within three last years
noinc_yrs = years without increase in the number of organizations
noinc_yrs2 = quadratic version
noinc_yrs3 = cubic version
sep_d_l = separatist claim dummy
rel_d_l = religious claim dummy
mob = group has at least one organization

*Organization data (for group-level variables used in organization-level analysis, see above)
orgid = organization unique identifier
ucdp_ons_do = organization-level conflict onset dummy
radi = radicalization (increase in scope of demands) dummy
n_oth_orgs_grp = number of other organizations representing the same ethnic group
age = organization’s age
Violenceagainstgovernment = small-scale violence against government dummy
incidence_flag_l = dummy variable indicating whether ethnic group was involved in civil conflict in foregoing year
ucdp_peaceyrs = count of peace years
ucdp_peaceyrs2 = quadratic version
ucdp_peaceyrs3 = cubic version

*For information on data sources, see corresponding sections in the article.
*Note that the suffix "l" always indicates a one-year lag of a given variable.
*The prefix "l" indicates that the variable has been logged.


***DESCRIPTIVE STATISTICS***

*Table A1 in Appendix III - using group-level data ("Data_Group.dta")
estpost tabstat dist_tot_max dist_tot_med orgcount groupsize tek_count geo_concentrated status_excl regaut downgraded5 v2x_libdem_l lgdpl mobyears violgov_d warhist n_oth_grps lpopl n_religion n_language if isrelevant==1, statistics(count mean p50 sd min max) columns(statistics)

*Table A2 in Appendix III - using organization-level data ("Data_Org.dta")
estpost tabstat radi n_oth_orgs_grp age Violenceagainstgovernment, statistics(count mean p50 sd min max) columns(statistics)

*Summary statistics on conflict onsets: group level (see section "Ethnic Civil Conflict Onset" in main text) - using group-level data ("Data_Group.dta")
table onset_do_flag if isrelevant==1 & dist_tot_max_l !=. & lgdpl !=. & v2x_libdem_l !=.
sum onset_do_flag if isrelevant==1 & dist_tot_max_l !=. & lgdpl !=. & v2x_libdem_l !=.

*Summary statistics on conflict onsets: organization level (see section "Ethnic Civil Conflict Onset" in main text) - using organization-level data ("Data_Org.dta")
table ucdp_ons_do if radi_l !=. & lgdpl !=. & v2x_libdem_l !=.
sum ucdp_ons_do if radi_l !=. & lgdpl !=. & v2x_libdem_l !=.

*Average group mobilization time before outbreak of ethnic civil conflict (see section "Estimation Strategy" in main text) - using group-level data ("Data_Group.dta")
sum mobyears if onset_do_flag==1 & isrelevant==1 & dist_tot_max_l !=. & lgdpl !=. & v2x_libdem_l !=.


***GROUP-LEVEL ANALYSIS***
*Using group-level data ("Data_Group.dta")
tsset cgroupid year

*Generating k-1 lagged dummy variables of dependent variable
tabulate dist_tot_max_l, gen(dist_tot_max_l_)
*Table 2
ologit dist_tot_max dist_tot_max_l_2 dist_tot_max_l_3 dist_tot_max_l_4 l_orgcount_l groupsize l_tek_count geo_concentrated if isrelevant==1, cluster(countries_gwid)
eststo model1
ologit dist_tot_max dist_tot_max_l_2 dist_tot_max_l_3 dist_tot_max_l_4 l_orgcount_l groupsize l_tek_count geo_concentrated status_excl regaut downgraded5 v2x_libdem_l lgdpl mobyears_l l.violgov_d warhist l_n_oth_grps_l avg_l lpopl year n_religion n_language if isrelevant==1, cluster(countries_gwid)
eststo model2
ologit dist_tot_max dist_tot_max_l_2 dist_tot_max_l_3 dist_tot_max_l_4 l_orgcount_l groupsize l_tek_count geo_concentrated status_excl regaut downgraded5 v2x_libdem_l lgdpl mobyears_l l.violgov_d warhist l_n_oth_grps_l avg_l lpopl year n_religion n_language if isrelevant==1 & l.mob==1, cluster(countries_gwid)
eststo model3

esttab model1 model2 model3 using "Table 2", scalars("ll Log likelihood") onecell b(2) se(2) rtf

*Calculating first differences (as referred to in section "Movement Fragmentation and the Scope of Demands")
estsimp ologit dist_tot_max dist_tot_max_l_2 dist_tot_max_l_3 dist_tot_max_l_4 l_orgcount_l groupsize l_tek_count geo_concentrated status_excl regaut downgraded5 v2x_libdem_l lgdpl mobyears_l violgov_d_l warhist l_n_oth_grps_l avg_l lpopl year n_religion n_language if isrelevant==1 & l.mob==1, cluster(countries_gwid)
setx (groupsize l_tek_count v2x_libdem_l lgdpl l_n_oth_grps_l avg_l lpopl year) mean
setx mobyears_l median
setx warhist median
setx n_religion median n_language median
setx geo_concentrated 1
setx status_excl 1
setx regaut 0
setx downgraded5 0
setx violgov_d_l 0
setx dist_tot_max_l_2 0 dist_tot_max_l_3 0 dist_tot_max_l_4 0
simqi, fd(prval(1)) changex(l_orgcount_l min max)
setx dist_tot_max_l_2 1 dist_tot_max_l_3 0 dist_tot_max_l_4 0
simqi, fd(prval(2)) changex(l_orgcount_l min max)
setx dist_tot_max_l_2 0 dist_tot_max_l_3 1 dist_tot_max_l_4 0
simqi, fd(prval(3)) changex(l_orgcount_l min max)
drop b1 b2 b3 b4 b5 b6 b7 b8 b9 b10 b11 b12 b13 b14 b15 b16 b17 b18 b19 b20 b21 b22 b23 b24

*Table 3 - columns 2-5 (Models 4-7)
relogit onset_do_flag dist_tot_max_l l_orgcount_l groupsize l_tek_count geo_concentrated peaceyears peaceyears2 peaceyears3 if isrelevant==1, cluster(countries_gwid)
eststo model4
relogit onset_do_flag dist_tot_max_l l_orgcount_l groupsize l_tek_count geo_concentrated status_excl regaut downgraded5 v2x_libdem_l lgdpl mobyears_l violgov_d_l warhist l_n_oth_grps_l avg_l lpopl year peaceyears peaceyears2 peaceyears3 if isrelevant==1, cluster(countries_gwid)
eststo model5
logit onset_do_flag dist_tot_max_l l_orgcount_l groupsize l_tek_count geo_concentrated status_excl regaut downgraded5 v2x_libdem_l lgdpl mobyears_l violgov_d_l warhist l_n_oth_grps_l avg_l lpopl ib(900).countries_gwid ib(2013).year peaceyears peaceyears2 peaceyears3 if isrelevant==1, cluster(cgroupid)
eststo model6

gen dist_tot_oth_grps=dist_tot_max_l*l_n_oth_grps_l
relogit onset_do_flag dist_tot_max_l l_n_oth_grps_l dist_tot_oth_grps l_orgcount_l groupsize l_tek_count geo_concentrated status_excl regaut downgraded5 v2x_libdem_l lgdpl mobyears_l violgov_d_l warhist avg_l lpopl year peaceyears peaceyears2 peaceyears3 if isrelevant==1, cluster(countries_gwid)
eststo model7

esttab model4 model5 model6 model7 using "Table 3-1", scalars("ll Log likelihood") onecell b(2) se(2) rtf

*Log-likelihood figures obtained from standard logistic regressions:
logit onset_do_flag dist_tot_max_l l_orgcount_l groupsize l_tek_count geo_concentrated peaceyears peaceyears2 peaceyears3 if isrelevant==1, cluster(countries_gwid)
logit onset_do_flag dist_tot_max_l l_orgcount_l groupsize l_tek_count geo_concentrated status_excl regaut downgraded5 v2x_libdem_l lgdpl mobyears_l violgov_d_l warhist l_n_oth_grps_l avg_l lpopl year peaceyears peaceyears2 peaceyears3 if isrelevant==1, cluster(countries_gwid)
logit onset_do_flag dist_tot_max_l l_n_oth_grps_l dist_tot_oth_grps l_orgcount_l groupsize l_tek_count geo_concentrated status_excl regaut downgraded5 v2x_libdem_l lgdpl mobyears_l violgov_d_l warhist avg_l lpopl year peaceyears peaceyears2 peaceyears3 if isrelevant==1, cluster(countries_gwid)

*Figure 2
estsimp logit onset_do_flag dist_tot_max_l l_orgcount_l groupsize l_tek_count geo_concentrated status_excl regaut downgraded5 v2x_libdem_l lgdpl mobyears_l violgov_d_l warhist l_n_oth_grps_l avg_l lpopl year peaceyears peaceyears2 peaceyears3 if isrelevant==1, cluster(countries_gwid)
setx mean
setx mobyears_l median
setx warhist median
setx geo_concentrated 1
setx status_excl 1
setx regaut 0
setx downgraded5 0
setx violgov_d_l 0
setx peaceyears 28 peaceyears2 784 peaceyears3 21952
simqi, fd(prval(1) genpr(fd_dist)) changex(dist_tot_max_l min max)
simqi, fd(prval(1) genpr(fd_excl)) changex(status_excl min max)
simqi, fd(prval(1) genpr(fd_down)) changex(downgraded5 min max)
simqi, fd(prval(1) genpr(fd_moby)) changex(mobyears_l min max)
simqi, fd(prval(1) genpr(fd_size)) changex(groupsize min max)
simqi, fd(prval(1) genpr(fd_tek)) changex(l_tek_count min max)
simqi, fd(prval(1) genpr(fd_geo)) changex(geo_concentrated min max)
drop b1 b2 b3 b4 b5 b6 b7 b8 b9 b10 b11 b12 b13 b14 b15 b16 b17 b18 b19 b20 b21
sumqi fd_dist fd_excl fd_down fd_moby fd_size fd_tek fd_geo
*Results saved in "First_diffs.dta" ("mean", as well as "low" and "high" ends of 95% confidence interval).
*Command for plot:
scatter variable2 mean, mcolor(black) msize(vsmall) || rcap low high variable2, lcolor(black) xlabel(-.01(.005).02, labsize(small)) xtitle(First difference in ethnic conflict risk) ytitle("") xline(0, lcolor(black)) yscale(reverse) ylabel(1(2)13, labsize(small) angle(horizontal) valuelabel) xlabel(-.01(.005).02, labsize(small)) yscale(reverse) ylabel(1(2)13, labsize(small) angle(horizontal)) legend(order(1 "Mean" 2 "95% CI") nobox region(fcolor(white) lcolor(white))) horizontal graphregion(fcolor(white))


***ROBUSTNESS TESTS***

*Appendix IV - Table A3
feologit dist_tot_max l_orgcount_l status_excl regaut downgraded5 v2x_libdem_l lgdpl mobyears_l violgov_d_l warhist avg_l lpopl if isrelevant==1, threshold seed(1234)
eststo modela1
relogit radi_max org_inc3 groupsize l_tek_count geo_concentrated status_excl regaut downgraded5 v2x_libdem_l lgdpl mobyears_l violgov_d_l warhist l_n_oth_grps_l avg_l lpopl year n_religion n_language noradi_yrs noradi_yrs2 noradi_yrs3 if isrelevant==1 & dist_tot_max_l !=3, cluster(countries_gwid)
eststo modela2
relogit radi_max org_inc3 groupsize l_tek_count geo_concentrated status_excl regaut downgraded5 v2x_libdem_l lgdpl mobyears_l violgov_d_l warhist l_n_oth_grps_l avg_l lpopl year n_religion n_language noradi_yrs noradi_yrs2 noradi_yrs3 if isrelevant==1 & dist_tot_max_l !=3 & mob_l==1, cluster(countries_gwid)
eststo modela3
relogit org_inc radi_max3 groupsize l_tek_count geo_concentrated status_excl regaut downgraded5 v2x_libdem_l lgdpl mobyears_l violgov_d_l warhist l_n_oth_grps_l avg_l lpopl year n_religion n_language noinc_yrs noinc_yrs2 noinc_yrs3 if isrelevant==1, cluster(countries_gwid)
eststo modela4
relogit org_inc radi_max3 groupsize l_tek_count geo_concentrated status_excl regaut downgraded5 v2x_libdem_l lgdpl mobyears_l violgov_d_l warhist l_n_oth_grps_l avg_l lpopl year n_religion n_language noinc_yrs noinc_yrs2 noinc_yrs3 if isrelevant==1 & mob_l==1, cluster(countries_gwid)
eststo modela5

esttab modela1 modela2 modela3 modela4 modela5 using "Table A3", scalars("ll Log likelihood") onecell b(2) se(2) rtf

*Log-likelihood figures obtained from standard logistic regressions:
logit radi_max org_inc3 groupsize l_tek_count geo_concentrated status_excl regaut downgraded5 v2x_libdem_l lgdpl mobyears_l violgov_d_l warhist l_n_oth_grps_l avg_l lpopl year n_religion n_language noradi_yrs noradi_yrs2 noradi_yrs3 if isrelevant==1 & dist_tot_max_l !=3, cluster(countries_gwid)
logit radi_max org_inc3 groupsize l_tek_count geo_concentrated status_excl regaut downgraded5 v2x_libdem_l lgdpl mobyears_l violgov_d_l warhist l_n_oth_grps_l avg_l lpopl year n_religion n_language noradi_yrs noradi_yrs2 noradi_yrs3 if isrelevant==1 & dist_tot_max_l !=3 & mob_l==1, cluster(countries_gwid)
logit org_inc radi_max3 groupsize l_tek_count geo_concentrated status_excl regaut downgraded5 v2x_libdem_l lgdpl mobyears_l violgov_d_l warhist l_n_oth_grps_l avg_l lpopl year n_religion n_language noinc_yrs noinc_yrs2 noinc_yrs3 if isrelevant==1, cluster(countries_gwid)
logit org_inc radi_max3 groupsize l_tek_count geo_concentrated status_excl regaut downgraded5 v2x_libdem_l lgdpl mobyears_l violgov_d_l warhist l_n_oth_grps_l avg_l lpopl year n_religion n_language noinc_yrs noinc_yrs2 noinc_yrs3 if isrelevant==1 & mob_l==1, cluster(countries_gwid)

*Rounding up median values to next integer for ordered logistic models and generating k-1 lagged dummy variables of dependent variable
gen dist_tot_medr=dist_tot_med
gen dist_tot_medr_l=dist_tot_med_l
replace dist_tot_medr=1 if dist_tot_medr==.5
replace dist_tot_medr=2 if dist_tot_medr==1.5
replace dist_tot_medr=3 if dist_tot_medr==2.5
replace dist_tot_medr_l=1 if dist_tot_medr_l==.5
replace dist_tot_medr_l=2 if dist_tot_medr_l==1.5
replace dist_tot_medr_l=3 if dist_tot_medr_l==2.5
tabulate dist_tot_medr_l, gen(dist_tot_medr_l_)
tsset cgroupid year
*Appendix IV - Table A4
ologit dist_tot_medr dist_tot_medr_l_2 dist_tot_medr_l_3 dist_tot_medr_l_4 l_orgcount_l groupsize l_tek_count geo_concentrated if isrelevant==1, cluster(countries_gwid)
eststo modela6
ologit dist_tot_medr dist_tot_medr_l_2 dist_tot_medr_l_3 dist_tot_medr_l_4 l_orgcount_l groupsize l_tek_count geo_concentrated status_excl regaut downgraded5 v2x_libdem_l lgdpl mobyears_l l.violgov_d warhist l_n_oth_grps_l avg_l lpopl year n_religion n_language if isrelevant==1, cluster(countries_gwid)
eststo modela7
ologit dist_tot_medr dist_tot_medr_l_2 dist_tot_medr_l_3 dist_tot_medr_l_4 l_orgcount_l groupsize l_tek_count geo_concentrated status_excl regaut downgraded5 v2x_libdem_l lgdpl mobyears_l l.violgov_d warhist l_n_oth_grps_l avg_l lpopl year n_religion n_language if isrelevant==1 & l.mob==1, cluster(countries_gwid)
eststo modela8

esttab modela6 modela7 modela8 using "Table A4", scalars("ll Log likelihood") onecell b(2) se(2) rtf

*Generating dummy variables for each value on the governmental-power and territorial-rights dimensions
tabulate dist_gov_max_l, gen(dist_gov_max_l_)
tabulate dist_terr_max_l, gen(dist_terr_max_l_)
tsset cgroupid year
*Appendix V - Table A6
relogit onset_do_flag dist_gov_max_l dist_terr_max_l l_orgcount_l groupsize l_tek_count geo_concentrated peaceyears peaceyears2 peaceyears3 if isrelevant==1, cluster(countries_gwid)
eststo modela9
relogit onset_do_flag dist_gov_max_l_2 dist_terr_max_l_2 dist_terr_max_l_3 l_orgcount_l groupsize l_tek_count geo_concentrated peaceyears peaceyears2 peaceyears3 if isrelevant==1, cluster(countries_gwid)
eststo modela10
relogit onset_do_flag dist_tot_max_l l_orgcount_l groupsize l_tek_count geo_concentrated peaceyears peaceyears2 peaceyears3 if isrelevant==1 & orgcount>0, cluster(countries_gwid)
eststo modela11
relogit onset_do_flag dist_tot_max_l l_orgcount_l groupsize l_tek_count geo_concentrated sep_d_l rel_d_l peaceyears peaceyears2 peaceyears3 if isrelevant==1, cluster(countries_gwid)
eststo modela12
relogit onset_do_flag dist_tot_max_beg l_orgcount_l groupsize l_tek_count geo_concentrated peaceyears peaceyears2 peaceyears3 if isrelevant==1, cluster(countries_gwid)
eststo modela13

esttab modela9 modela10 modela11 modela12 modela13 using "Table A6", scalars("ll Log likelihood") onecell b(2) se(2) rtf

*Log-likelihood figures obtained from standard logistic regressions:
logit onset_do_flag dist_gov_max_l dist_terr_max_l l_orgcount_l groupsize l_tek_count geo_concentrated peaceyears peaceyears2 peaceyears3 if isrelevant==1, cluster(countries_gwid)
logit onset_do_flag dist_gov_max_l_2 dist_terr_max_l_2 dist_terr_max_l_3 l_orgcount_l groupsize l_tek_count geo_concentrated peaceyears peaceyears2 peaceyears3 if isrelevant==1, cluster(countries_gwid)
logit onset_do_flag dist_tot_max_l l_orgcount_l groupsize l_tek_count geo_concentrated peaceyears peaceyears2 peaceyears3 if isrelevant==1 & orgcount>0, cluster(countries_gwid)
logit onset_do_flag dist_tot_max_l l_orgcount_l groupsize l_tek_count geo_concentrated sep_d_l rel_d_l peaceyears peaceyears2 peaceyears3 if isrelevant==1, cluster(countries_gwid)
logit onset_do_flag dist_tot_max_beg l_orgcount_l groupsize l_tek_count geo_concentrated peaceyears peaceyears2 peaceyears3 if isrelevant==1, cluster(countries_gwid)

*Appendix V - Table A7
relogit onset_do_flag dist_tot_med_l l_orgcount_l groupsize l_tek_count geo_concentrated peaceyears peaceyears2 peaceyears3 if isrelevant==1, cluster(countries_gwid)
eststo modela14
relogit onset_do_flag dist_tot_med_l l_orgcount_l groupsize l_tek_count geo_concentrated status_excl regaut downgraded5 v2x_libdem_l lgdpl mobyears_l violgov_d_l warhist l_n_oth_grps_l avg_l lpopl year peaceyears peaceyears2 peaceyears3 if isrelevant==1, cluster(countries_gwid)
eststo modela15
logit onset_do_flag dist_tot_med_l l_orgcount_l groupsize l_tek_count geo_concentrated status_excl regaut downgraded5 v2x_libdem_l lgdpl mobyears_l violgov_d_l warhist l_n_oth_grps_l avg_l lpopl ib(900).countries_gwid ib(2013).year peaceyears peaceyears2 peaceyears3 if isrelevant==1, cluster(cgroupid)
eststo modela16
gen dist_tot_oth_grps2=dist_tot_med_l*l_n_oth_grps_l
relogit onset_do_flag dist_tot_med_l l_n_oth_grps_l dist_tot_oth_grps2 l_orgcount_l groupsize l_tek_count geo_concentrated status_excl regaut downgraded5 v2x_libdem_l lgdpl mobyears_l violgov_d_l warhist avg_l lpopl year peaceyears peaceyears2 peaceyears3 if isrelevant==1, cluster(countries_gwid)
eststo modela17

esttab modela14 modela15 modela16 modela17 using "Table A7", scalars("ll Log likelihood") onecell b(2) se(2) rtf

*Log-likelihood figures obtained from standard logistic regressions:
logit onset_do_flag dist_tot_med_l l_orgcount_l groupsize l_tek_count geo_concentrated peaceyears peaceyears2 peaceyears3 if isrelevant==1, cluster(countries_gwid)
logit onset_do_flag dist_tot_med_l l_orgcount_l groupsize l_tek_count geo_concentrated status_excl regaut downgraded5 v2x_libdem_l lgdpl mobyears_l violgov_d_l warhist l_n_oth_grps_l avg_l lpopl year peaceyears peaceyears2 peaceyears3 if isrelevant==1, cluster(countries_gwid)
logit onset_do_flag dist_tot_med_l l_n_oth_grps_l dist_tot_oth_grps2 l_orgcount_l groupsize l_tek_count geo_concentrated status_excl regaut downgraded5 v2x_libdem_l lgdpl mobyears_l violgov_d_l warhist avg_l lpopl year peaceyears peaceyears2 peaceyears3 if isrelevant==1, cluster(countries_gwid)


***ORGANIZATION-LEVEL ANALYSIS***
*Using organization-level data ("Data_Org.dta")
tsset orgid year

*Table 3 - columns 6-7 (Models 8-9)
relogit ucdp_ons_do radi_l l_n_oth_orgs_grp_l groupsize l_tek_count geo_concentrated status_excl regaut downgraded5 v2x_libdem_l lgdpl age Violenceagainstgovernment_l incidence_flag_l warhist l_n_oth_grps_l avg_l lpopl year ucdp_peaceyrs ucdp_peaceyrs2 ucdp_peaceyrs3 if dist_tot_l !=3, cluster(countries_gwid)
eststo model8
logit ucdp_ons_do radi_l l_n_oth_orgs_grp_l groupsize l_tek_count geo_concentrated status_excl regaut downgraded5 v2x_libdem_l lgdpl age Violenceagainstgovernment_l incidence_flag_l warhist l_n_oth_grps_l avg_l lpopl ib(900).countries_gwid ib(2013).year ucdp_peaceyrs ucdp_peaceyrs2 ucdp_peaceyrs3 if dist_tot_l !=3, cluster(cgroupid)
eststo model9

esttab model8 model9 using "Table 3-2", scalars("ll Log likelihood") onecell b(2) se(2) rtf

*Log-likelihood figure obtained from standard logistic regression:
logit ucdp_ons_do radi_l l_n_oth_orgs_grp_l groupsize l_tek_count geo_concentrated status_excl regaut downgraded5 v2x_libdem_l lgdpl age Violenceagainstgovernment_l incidence_flag_l warhist l_n_oth_grps_l avg_l lpopl year ucdp_peaceyrs ucdp_peaceyrs2 ucdp_peaceyrs3 if dist_tot_l !=3, cluster(countries_gwid)
